# Supplementary material for: Mapping of Multiple Complementary Sex Determination Loci in a Parasitoid Wasp
Source: Genome Biol Evol. 2019 Oct 9;11(10):2954–62. doi: 10.1093/gbe/evz219 (PMC6821247; doi:10.1093/gbe/evz219)
Supplement: evz219_Supplementary_Data [file evz219_supplementary_data.zip]

Archive with 14 entries (14 files):
- figures_tables_ESM.tex
- fig_S1.pdf
- fig_S2.pdf
- fig_S3.pdf
- fig_S4.pdf
- fig_S5.pdf
- fig_S6.pdf
- fig_S7.pdf
- master_bib_formatted.bib
- S1_file.tsv.gz
- S1_table.csv
- S2_file.tsv
- S2_table.csv
- S3_file.tsv
