# Supplementary material for: Mapping of Multiple Complementary Sex Determination Loci in a Parasitoid Wasp
Source: Genome Biol Evol. 2019 Oct 9;11(10):2954–62. doi: 10.1093/gbe/evz219 (PMC6821247; doi:10.1093/gbe/evz219)
Supplement: evz219_Supplementary_Data [file evz219_supplementary_data.zip › figures_tables_ESM.tex]

\begin{comment}
\documentclass[10pt,a4paper]{report}
\usepackage[utf8x]{inputenc}
\usepackage{amsmath}
\usepackage{amsfonts}
\usepackage{amssymb}
\usepackage{graphicx}
\usepackage{hyperref}
\usepackage{csvsimple}
\usepackage{gensymb}
\usepackage{textcomp,marvosym}
\usepackage[right]{lineno}

%\begin{document}
\end{comment}
\section*{Supporting information}

\begin{comment}
{\Large
	\textbf\newline{Identification of complementary sex determination loci in a parasitoid wasp} % Please use "sentence case" for title and headings (capitalize only the first word in a title (or heading), the first word in a subtitle (or subheading), and any proper nouns).
}
\newline
Cyril Matthey-Doret\textsuperscript{1\textcurrency}*,
Casper J. van der Kooi\textsuperscript{1,2},
Daniel Lee Jeffries\textsuperscript{1},
Jens Bast\textsuperscript{1},
Alice B. Dennis\textsuperscript{3,4,5},
Christoph Vorburger\textsuperscript{4,3},
Tanja Schwander\textsuperscript{1},
\\
\bigskip
\textbf{1} Department of Ecology and Evolution, University of Lausanne, Lausanne, Switzerland
\\
\textbf{2} Groningen Institute for Evolutionary Life Sciences, University of Groningen, the Netherlands
\\
\textbf{3} Institute of Integrative Biology, ETH Zürich, Zürich, Switzerland
\\
\textbf{4} Department of Aquatic Ecology, EAWAG, Swiss Federal Institute of Aquatic Science and Technology, Dübendorf, Switzerland
\\
\textbf{5} Unit of Evolutionary Biology and Systematic Zoology, Institute of Biochemistry and Biology, University of Potsdam, Potsdam, Germany
\\
\bigskip
\end{comment}
\paragraph*{Table S1}

\label{S1_Table}
{\bf Summary table of SNP calling statistics.} The values for STACKS populations filters for minimum sequencing depth (-m) and proportion of samples in which the locus must be present (-r) are shown for both SNP calling runs, along with the output results: Number of SNPs passing the filters, along with mean coverage per individual.
\\

\begin{center}
    \begin{tabular}{c|c|c|c|c}%
	    \csvautotabular{S1_table.csv}{}% use head of csv as column names
    \end{tabular}
\end{center}
\paragraph*{Table S2}
\label{S2_Table}
{\bf Assembly statistics.} Original assembly statistics for the \textit{L. fabarum} genome (Lfab v1.0) and statistics for the subsequent linkage map-assisted anchoring (Dennis et al., in prep.). Genome available on request at \url{https://bipaa.genouest.org/is/parwaspdb}.
\\

\begin{center}
	\begin{tabular}{c|c}%
		\centering
		\csvautotabular{S2_table.csv}{}% use head of csv as column names
	\end{tabular}
\end{center}
\newpage

\label{S1_Fig}
	\includegraphics[width=1\textwidth]{fig_S1.pdf}
\paragraph*{Fig S1}{\bf Crossing experiment.} Crossing scheme used to establish the families that were included in this study. The asexuality-causing allele is shown in black and sexual phenotypes are shown in white or composite symbols, assuming single-locus recessive inheritance of asexuality (Sandrock et al., 2011) A rare male from an asexual population is mated with a sexual female, yielding F1 females that are heterozygous (the F1 males were discarded). The F1 females were kept isolated to produce recombinant males, or were mated with males from the same sexual population. Following random mating among F2 siblings, the ratio of asexuals to sexuals is approximately 1:7 in the F3 generation. The (diploid male and female) offspring produced by these asexual females were used in the current study.

\newpage

\label{S2_Fig}
	\includegraphics[width=1\textwidth]{fig_S2.pdf}
\paragraph*{Fig S2}{\bf Ploidy classification.} Distribution of the genome-wide proportion of homozygous SNPs per individual. Males are represented in blue and females in red. The ploidy classification threshold of 90\% homozygosity is shown with a vertical dashed line. Individuals above this value are considered haploid.


\label{S3_Fig}
	\includegraphics[width=1\textwidth]{fig_S3.pdf}
\paragraph*{Fig S3}{\bf Manhattan plot for the CSD association mapping.} SNPs are colored according to the proportion of heterozygous males at the position. Coordinates are in centiMorgans to show genetic distance interpolated from the linkage map.


\label{S4_Fig}
	\includegraphics[width=1\textwidth]{fig_S4.pdf}
\paragraph*{Fig S4}{\bf Pi nucleotide diversity along genome.} Nucleotide diversity computed in 100bp windows with a step size of 10bp from whole genome sequencing data of 15 wild samples. CSD candidate regions are indicated by red lines.


\label{S5_Fig}
	\includegraphics[width=1\textwidth]{fig_S5.pdf}
\paragraph*{Fig S5}{\bf Estimation of centromere locations.} Modeling the positions of centromeres from the proportion of recombinant offspring along chromosomes using two independent methods: Weighted local regression of degree 2 and span 0.4 (red) and a moving average with a window size of 30 SNPs and a step size of 1 (blue). 95\% confidence intervals of the local regression are shown in light red. The proportion of homozygous (recombinant) offspring at each SNP is displayed as a grey dot, with the area proportional to the number of individuals used to compute the proportion. Each of the six panels represents a chromosome and the vertical dashed lines are the centromeres, defined as the region with lowest proportion of recombinant offspring along the chromosome. Note that since the number of males and females used for centromere identification are similar, the centromere and CSD identifications are not confounded; all samples are expected to be highly heterozygous towards centromeres.


\label{S6_Fig}
	\includegraphics[width=1\textwidth]{fig_S6.pdf}
\paragraph*{Fig S6}{\bf Association scores of SNPs on unanchored contigs, with contigs ordered by size.} Log10 Benjamini-Hochberg-corrected p-values from the CSD association mapping for SNPs located in contigs that are not anchored on a chromosome. Alternate grey-white background shows contig boundaries. Significant SNPs are labelled with the name of their contig and all SNPs on the same contig are shown in blue.

\label{S7_Fig}
	\includegraphics[width=1\textwidth]{fig_S7.pdf}
\paragraph*{Fig S7}{\bf Distribution of SNP distances to centromeres.} All SNP to estimated centromeres distances are shown for each chromosome with a candidate CSD region. Red lines indicate distances to centromeres for candidate SNPs


\label{S1_file}
\paragraph*{File S1}{\bf Genotype table} Genotype table for all individuals at every sites in the RADseq catalog used for the association mapping. Genotypes are encoded as E (Heterozygous), O (Homozygous) or M (Missing).

\label{S2_file}
\paragraph*{File S2}{\bf Sample description table} List of all sequenced individuals with their sex, family, generation (F3 being referred to as mothers and F4 as offspring), number of homozygous SNPs observed and expected under Hardy-Weinberg (O(HOM) and E(HOM)), total number of SNPs, the inbreeding coefficient F, mean SNP sequencing depth, proportion of homozygous SNPs, and inferred ploidy (D: diploid, H: haploid). All SNP statistics are computed using vcftools v0.1.15 on the stringent set of loci used for ploidy separation.

\label{S3_file}
\paragraph*{File S3}{\bf Gene annotations in candidate regions} List of all predicted gene annotations overlapping with candidate CSD regions. Regions are defined as genomic intervals between significant SNPs (p\textless 10\textsuperscript{-5}). Directly adjacent intervals are merged into a single one (i.e. in the case of a single non-sigificant SNP). Blast2go annotations of predicted genes were retrieved from the BIPAA website.

%\end{document}
