# Supplementary material for: Mapping of Multiple Complementary Sex Determination Loci in a Parasitoid Wasp
Source: Genome Biol Evol. 2019 Oct 9;11(10):2954–62. doi: 10.1093/gbe/evz219 (PMC6821247; doi:10.1093/gbe/evz219)
Supplement: evz219_Supplementary_Data [file evz219_supplementary_data.zip › S1_table.csv]

SNP calling run	min. depth	prop. samples	N SNPs	mean cov.
Ploidy classification	20	0.8	899	132X
Association mapping	5	0.8	1195	100X
