# Supplementary material for: Mapping of Multiple Complementary Sex Determination Loci in a Parasitoid Wasp
Source: Genome Biol Evol. 2019 Oct 9;11(10):2954–62. doi: 10.1093/gbe/evz219 (PMC6821247; doi:10.1093/gbe/evz219)
Supplement: evz219_Supplementary_Data [file evz219_supplementary_data.zip › S2_table.csv]

Assembly length	140.7Mb
Longest contig	2.2Mb
Mean contig length	82.9kb
Median contig length	30.4kb
N50	216.1kb
Number of contigs	1698
Anchored bases	75.3Mb
Anchored contigs	296
Oriented contigs	73
Unplaced contigs	1402
